# Supplementary material for: A high-resolution 3D genome map of kiwifruit provides insights into chromatin architecture and transcriptional activity
Source: Hortic Res. 2026 Jun 2;13(6):uhag076. doi: 10.1093/hr/uhag076 (PMC13253338; doi:10.1093/hr/uhag076)
Supplement: Web_Material_uhag076 [file web_material_uhag076.zip]

Archive with 2 entries (2 files):
- SupplementaryFigures.R1.pdf
- SupplementaryTables.R1.pdf
